# Supplementary material for: Causal relationship between 412 gut microbiota, 1,400 blood metabolites, and diabetic nephropathy: a randomized Mendelian study
Source: Front Endocrinol (Lausanne). 2025 Jan 17;15:1450428. doi: 10.3389/fendo.2024.1450428 (PMC11782027; doi:10.3389/fendo.2024.1450428)
Supplement: Supplementary file 2 [file DataSheet2.xlsx]

## Sheet: Sheet1
	ID	NAME	Number of SNPs removed in linkage disequilibrium (LD)
Gut Microbiota	GCST90027454	E.coli_MG1655	4799941
	GCST90027464	FAO	5585733
	GCST90027477	E.coli_MG1655	5587466
	GCST90027492	non.oxidative	5585980
	GCST90027521	E.coli_CFT073	5585180
	GCST90027533	L.monocytogenes	5452977
	GCST90027558	biosynthesis.II	5586037
	GCST90027615	novo.biosynthesis	5585972
	GCST90027689	g_Adlercreutzia	5527030
	GCST90027758	g_equolifaciens	5585112
	GCST90027818	g_Haemophilus	5586370
	GCST90027825	g_Bacteroides	5585591
NEPHROPATHY			20168475
Metabolites	GCST90199760	Pyrraline	15422783
	GCST90199825	Glycocholenate sulfate	15418145
	GCST90199841	Alpha-ketoglutaramate	15430973
	GCST90199878	Sphingomyelin (d18:2/16:0, d18:1/16:1)	15431467
	GCST90199885	2-aminophenol sulfate	15428538
	GCST90199947	Arachidoylcarnitine (C20)	15431660
	GCST90199950	Tetradecadienoate (14:2)	15430782
	GCST90200135	N-acetyl-isoputreanine	15405190
	GCST90200187	Cys-gly, oxidized	15430725
	GCST90200195	Cholate	15430654
	GCST90200319	Methylsuccinate	15430943
	GCST90200321	X-12462	15409238
	GCST90200352	X-16580	15409537
	GCST90200453	X-24243	15427473
	GCST90200495	X-24531	15429917
	GCST90200534	N-acetyl-L-glutamine levels	15431118
	GCST90200620	N-acetylarginine levels	15402658
	GCST90200637	5-acetylamino-6-formylamino-3-methyluracil	15347995
	GCST90200676	Phosphate to linoleoyl-arachidonoyl-glycerol (18:2 to 20:4) [1] ratio	15428807
	GCST90200679	X-07765	15431479
	GCST90200680	N-delta-acetylornithine	15405131
